# Supplementary material for: SIRPα blockade improves the antitumor immunity of radiotherapy in colorectal cancer
Source: Cell Death Discov. 2023 Jun 9;9:180. doi: 10.1038/s41420-023-01472-4 (PMC10250547; doi:10.1038/s41420-023-01472-4)
Supplement: Supplementary file 6 — Tumor volume of mice. [file 41420_2023_1472_MOESM6_ESM.xlsx]

## Sheet: Figure 2_D,E,F
Group	Number	Volume-Day 9	Volume-Day 11	14	16	18	20	23	26	29	32	35	38	41	44	47	49	51	53	55	57	61
Iso	145	169.975	258.093	216	255.062	312.614	317.275	643.264	915.92	1310.17	1676.48
Iso	115	102.5	193.14	170.504	300.264	507.501	578.689	892.32	1234.55	1355.56	1781.05
Iso	117	238.975	599.019	586.654	753.571	729.009	934.949	1652.12	1740.96	3396.27
Iso	143	109.349	169.565	168.935	212.956	289.266	282.408	541.008	955.087	1176.26	1400.57	2250.07
Iso	137	66.3554	76.9209	243.538	308.608	588.576	909.562	2174.09	2073.07	2975.76
Iso	76	148.25	239.818	169.693	200.434	281.961	262.896	380.492	438.909	822.475	1096.66	1512.99
Iso	52	120.081	289.288	357.751	297.477	462.683	513.634	1163.56	1130.14	2016.06
Iso	132	192.944	379.018	705.672	907.311	967.475	1124.55	1908.06	2458.96	2587.5
Iso	72	89.2611	131.722	331.558	416.431	461.238	1250.6	2099.72	2263.53	2525.95
Iso	109	81.3363	173.88	175.45	291.849	320.553	457.232	893.025	1028.5	1131.35	1629.8
HRT	124	151.875	218.684	198.225	223.085	162.858	308.843	274.535	351.79	458.784	560.269	1254.4	1240.25	2113.88
HRT	80	87.7421	178.215	185.593	212.341	180.062	226.964	399.254	606.776	699.473	686.707	1268.94	1830.38
HRT	155	195.943	232.095	242.601	268.601	320.438	291.442	511.48	561.053	494.298	792.392	1100.86	1625.67
HRT	110	99.0981	146.106	181.532	218.022	153.914	201.614	393.278	360.708	579.15	852.088	1305.88	1616.61
HRT	147	171.253	242.172	246.448	461.51	415.861	413.343	514.073	740.892	944.09	1360.8	2096.33
HRT	131	83.1924	88.6885	128.984	158.977	230.75	173.706	272.558	212.43	203.922	326.553	561.964	863.827	1589.62
HRT	134	235.491	366.912	315.536	387.213	559.923	408.846	892.077	977.673	1306.58	1863.77
HRT	84	68.4505	106.774	140.94	205.393	258.173	276.357	514.976	645.12	733.862	1224	2020.57
HRT	116	207.212	322.627	311.516	413.93	269.849	377.662	521.11	573.19	749.003	1233.6	2096.33
HRT	135	266.445	346.251	329.942	701.362	776.995	803.101	1281.19	1675.13	1927.54
αSIRPα	79	194.033	316.875	262.096	290.461	326.627	529.993	644.741	1101.36	1359.59	2372.61
αSIRPα	136	247.256	234.626	167.058	173.16	200.998	191.92	350.077	770	1238.4	1315.82	2355.42
αSIRPα	111	241.172	329.031	333.981	494.724	519.145	851.692	1515.62	2646.35	3740.84
αSIRPα	73	112.014	290.852	321.734	295.866	395.445	689.203	1034.29	1149.88	1715.35
αSIRPα	91	72.3113	120.372	199.975	243.989	611.441	699.135	1143.76	1290.24	1617.82
αSIRPα	154	135.194	135.947	141.541	161.816	195.518	164.979	309.085	789.03	1022.72	1646.9
αSIRPα	122	167.587	293.627	252.886	303.432	445.421	621.195	815.29	1238.26	1774.5
αSIRPα	130	67.8908	134.772	94.182	157.808	374.08	712.86	568.816	1361.61	1632.63
αSIRPα	129	208.231	252.028	195.869	313.202	522.764	763.605	847.787	1528.59	2352
αSIRPα	99	78.6813	121.807	92.7383	143.69	100.62	168.619	465.75	757.12	930.176	1430.76	2368.85
αSIRPα	87	120.922	146.646	210.097	343.949	424.012	457.423	904.05	1406.54	2146.77
αSIRPα+HRT	63	81.4838	83.2668	93.257	79.7782	104.263	81.8943	123.875	213.957	278.318	504.3	850	1405.54	1489.72	2315.86
αSIRPα+HRT	104	69.3336	89.8721	72.7329	36.24	53.6909	35.385	45.8832	40.1067	61.4102	94.08	109.33	225.243	255.877	436.797	587.642	330.674	860.385	1212.3	1657.21
αSIRPα+HRT	121	229.005	308.226	307.547	323.765	407.87	401.105	549.799	533.328	781.06	1362.17	1919.84
αSIRPα+HRT	69	219.62	257.91	212.34	93.6	88.8	153.45	200.87	240.255	381.862	663.518	1189.67	1886.72
αSIRPα+HRT	153	93.3062	160.657	96.5704	60.7505	36.3739	50.1054	37.8075	74.88	78.3184	141.741	127.05	334.62	99.5034	135.136	6	0	0	0	0	0	0
αSIRPα+HRT	151	90.4069	95.175	83.2935	155.14	170.637	210.05	288.845	386.128	628.093	880.804	1376.77	2020.69
αSIRPα+HRT	53	88.2054	129.94	128.584	206.1	265.293	271.536	421.047	507.458	772.219	1358.64	1445.31	1496.34	2392.99
αSIRPα+HRT	48	164.27	306.01	113.62	135.2	190.963	259.71	293.858	319.08	370.03	440.419	677.172	938.695	1296.31	1384.09	1539.29
αSIRPα+HRT	50	140.68	198.87	210.69	205.22	290.927	220.68	329.387	453.95	557.387	503.87	786.49	1360.3	1845.29
αSIRPα+HRT	97	168.931	185.821	185.904	244.256	417.728	495.472	613.189	694.473	773.15	1246.36	1458.66	2859.97

## Sheet: Figure 4_C,D,E
Group	Number	Volume-Day 8	Volume-Day 10	12	14	16	18	20	22	24	26	28	30	33	35	38	41	44	47	55	61
Iso	146	61.3742	282.269	284.311	515.843	460.907	658.367	784.404	579.863	897.47	1229.15	1531.32
Iso	99	78.0411	141.437	222.857	233.832	415.581	440.019	570.855	650.45	821.125	951.541	1518.8
Iso	169	85.747	202.388	249.856	344.048	573.045	362.269	902.275	802.164	908.302	1454.23	1743.72
Iso	96	99.6183	203.165	207.109	282.412	319.398	354.025	351.339	669.658	842.907	1110	1201.27	1426.6	1662.12
Iso	147	109.719	372.132	404.6	588.14	831.096	990	1010.68	982.759	1527.16	1808.97
Iso	139	100.767	375.435	374.152	405.319	842.58	621.715	616.15	732.432	1123.89	1357.13	1442.49	1687.31
Iso	154	115.382	235.933	329.65	528.915	607.166	688.182	884.506	1130.65	1559.7	2115.06
Iso	138	132.102	380.577	313.128	409.032	392.889	577.245	710.803	614.079	1092.4	1412.72	1872.36
Iso	180	133.172	231.812	297.416	468.097	443.65	567.54	685.9	879.486	1410.82	1485.25	1881.97
Iso	150	150.49	249.429	296.577	434.027	386.373	504.646	592.687	604.068	987.73	1400.31	1678.73
Iso	120	162.649	345.511	385.998	486.128	448.725	595.421	624.992	785.863	1066.27	1311.21	1715.49
Iso+HRT	105	72.9664	111.625	140.064	238.982	172.31	449.517	281.75	239.411	538.679	383.268	581.797	827.985	997.972	1150.06	1657.81
Iso+HRT	143	78.5646	172.799	279.742	398.551	340.875	265.556	466.316	681.393	656.617	785.031	1271.04	1547.79
Iso+HRT	111	88.3483	126.471	242.523	191.63	239.062	436.004	359.398	334.287	388.156	418.771	839.002	1146.49	1298.99	1313.1	1659.22
Iso+HRT	182	97.4326	217.534	261.671	348.243	319.851	377.196	333.209	283.54	400.549	522.199	637.276	788.208	1032.75	1614.24
Iso+HRT	130	111.219	175.884	274.463	319.652	203.354	333.19	377.257	495.062	563.875	580.423	924.538	762.734	943.801	1340.32	1660.39
Iso+HRT	131	125	143.638	278.895	196.785	247.832	264.299	634.644	467.194	669.497	859.927	1216.4	1324.79	1631.31
Iso+HRT	104	128.12	192.634	329.739	330.888	390.613	461.709	514.865	602.173	478.116	582.537	738.833	803.773	1206.14	1662.91
Iso+HRT	127	134.45	190.626	245.826	371.676	310.284	309.322	250.052	441.929	423.953	477.805	631.758	818.236	1019.16	1144.8	1526.15
Iso+HRT	134	150.122	241.512	305.085	307.915	289.688	253.575	320.625	302.393	623.221	506.898	804.891	1059.55	1140.42	1753.22
Iso+HRT	137	175.954	209.12	264.065	407.837	187.639	248.149	313.632	481.602	366.4	406.08	882.44	1096.48	1010.27	1581.51
Iso+HRT	153	185.442	169.308	363.17	258.66	215.472	253.942	535.771	506.831	347.119	690.411	973.288	1070.02	1323.08	1533.47
αSIRPα	110	68.8505	75.8564	98.3539	141.494	176.128	393.354	471.008	412.48	356.262	744.648	1004.16	997.972	885.547	1224	1443.6	2038.2
αSIRPα	97	76.7839	86.326	131.196	158.757	219.006	326.738	542.292	638.666	620.091	839.221	1287.29	1273.03	1734.65
αSIRPα	103	92.7158	144.59	168.561	291.284	428.733	432.848	701.023	918.694	1318.91	1759.47
αSIRPα	95	99.0477	190.144	257.836	462.134	651.943	638.418	1189.22	979.891	1427.5	1788.7	1742.19
αSIRPα	135	108.877	131.127	201.272	308.448	328.253	651.573	840.851	1441.31	1253.97	1591.76
αSIRPα	172	122.269	194.296	226.228	345.116	292.802	469.656	739.778	903.929	935.364	1174.82	1314.4	1871.37
αSIRPα	102	126.116	214.055	209.988	227.939	208.471	204.913	433.237	378.189	385.057	691.466	1057.21	1498.16	2092.91
αSIRPα	144	141.846	233.29	361.072	434.841	337.675	600	736.18	768.719	981.571	1328.14	1304.94	2200.93
αSIRPα	171	151.903	232.085	437.793	560.259	872.019	937.125	1119.25	1505.04	1925.59	2472.85
αSIRPα	158	170.573	235.344	274.734	393.763	396.806	530.32	728.28	1111.72	1389.42	1729.64
αSIRPα	114	224.158	208.282	329.962	427.489	501.623	532.627	675.935	1091.7	1298.04	1369.32	1728.51
αSIRPα+HRT	141	55.0634	89.2984	104.891	89.6668	58.835	65.8125	97.344	47.1755	92.16	257.091	483.38	152.762	462.168	511.047	882.026	907.026	1418.22	3929.57
αSIRPα+HRT	152	60.5997	102.768	115.169	110.013	87.0521	86.151	65.6395	143.648	208.795	253.058	335.36	403.947	492.605	635.779	1079.92	1399.43	2174.55
αSIRPα+HRT	140	81.7821	121.592	130.243	74.7894	93.75	22.9072	20.5908	17.9685	7.8125	32	13.5	27.436	13.5	13.5	13.5	13.5	13.5	0	0	0
αSIRPα+HRT	93	86.5667	69.3899	222.816	58.2085	24.1965	13.75	20.0141	30.5815	47.9085	73.3388	185.992	110.707	261.209	347.899	421.44	724.553	1017.7	1531.3
αSIRPα+HRT	156	96.1162	70.3037	78.3945	51.8403	42.368	32	51.9115	36.2559	17.323	13.5	18.9665	21.4375	13.5	13.5	13.5	13.5	13.5	0	0	0
αSIRPα+HRT	90	105.34	160.305	154.686	155.134	147.875	64.3924	99.825	116.356	207.167	232.73	417.948	589.837	921.28	843.935	1096.42	2148.75
αSIRPα+HRT	155	124.874	182.753	229.381	198.193	212.075	185.754	149.931	134.875	304.862	403.501	566.708	837.016	876.854	1169.08	1645.08
αSIRPα+HRT	159	127.211	170.374	252.864	255.014	197.966	263.865	317.779	313.802	506.861	712.273	1125.53	1605.5
αSIRPα+HRT	133	134.461	123.405	180.263	137.209	147.233	179.172	174.08	172.98	445.667	452.428	683.543	807.675	995.729	1159.14	2616.13
αSIRPα+HRT	126	145.922	174.988	199.822	204.759	178.176	141.851	125.44	130.537	179.597	281.338	490.855	679.794	906.918	1482.78	2236.95
αSIRPα+HRT	294(128)	167.864	176.417	235.824	173.949	138.083	142.264	117.978	127.05	461.295	430.963	612.984	815.647	1022.8	1361.5	1661.35
αCD8	177	67.9912	178.74	246.768	519.021	824.646	994.141	1161	1704.53
αCD8	142	82.1226	154.328	251.083	335.79	427.52	775	1071.93	1464.38	1890.65
αCD8	109	91.1455	164.98	272.916	363.699	605.13	769.498	1234.03	1799.76
αCD8	107	98.324	220.493	270.425	503.315	700.141	885.699	941.78	1635.39
αCD8	157	102.915	196.922	266.114	372.903	556.198	840.5	1076.4	1594.76
αCD8	173	118.478	283.782	358.678	526.357	801.92	897.688	1256.47	1924.76
αCD8	291(124)	130.425	348.663	575.115	866.238	1187.36	2010.05	2311.43	3418.3
αCD8	100	133.541	240.093	457.902	777.941	1068.95	1730.96	2381.71
αCD8	125	152.225	323.892	498.559	750.469	949.105	1852.2	2105.46	3712.42
αCD8	108	176.515	230.563	510.255	764.052	1136.19	1288.8	1768.9	2343.05
αCD8	118	192.412	221.214	365.04	498.07	857.161	1369.24	1522.29	1760.32
αSIRPα+HRT+αCD8	94	76.7673	110.483	219.075	204.479	259.444	332.6	633.712	729.467	890.976	930.136	1070.63	1875.06
αSIRPα+HRT+αCD8	160	79.2323	89.8397	212.722	297.562	423.626	525.98	766.5	912.161	1520.54
αSIRPα+HRT+αCD8	106	87.3915	183.149	364.889	324.87	517.562	697.068	1071.81	1419.98	2329.42
αSIRPα+HRT+αCD8	170	95.3078	154.053	181.912	230.091	326.25	564.062	720.5	929.633	1594.99
αSIRPα+HRT+αCD8	117	114.057	179.91	336.161	427.25	524.771	717.356	956.448	908.556	1194.24	1607.96
αSIRPα+HRT+αCD8	162	115.737	109.241	298.74	300.672	408.435	685.58	966.16	887.87	1441.15	1931.02
αSIRPα+HRT+αCD8	113	130.908	177.166	240.94	199.01	369.8	406.347	482.84	676.78	953.554	1643.03
αSIRPα+HRT+αCD8	92	141.982	137.726	323.934	364.557	394.711	691.745	744.385	741.584	979.705	1178.29	2308.93
αSIRPα+HRT+αCD8	167	144.461	269.937	433.521	333.968	620.018	622.08	778.723	708.57	1308.18	1706.26
αSIRPα+HRT+αCD8	115	156.103	224.004	350.482	432.19	565.062	547.702	675.028	824.988	1067.24	1299.27	1740.52
αSIRPα+HRT+αCD8	295(112)	214.949	225.238	368.443	406.059	659.459	780.915	1153.51	1449.68	1925.96

## Sheet: Figure 5_E,F,G
Group	Number	Volume-Day 8	Volume-Day 11	13	15	17	21	23	25	27	29	31	33	36	39	43	47	51	56	60	66	70
Iso	39	58.4203	97.7132	182.514	230.671	342.313	602.391	528.742	503.338	816.819	1459.34	1621.9
Iso	160	83.6193	131.481	300.989	328.822	419.867	918.953	802.308	1388.63	2190.06
Iso	132	88.6959	116.811	142.23	209.221	279.985	638.862	392.169	673.193	1093.75	1122.45	1890.25
Iso	69	91.3332	116.231	405.906	367.615	653.089	1536.99	1819.34	1842.1
Iso	146	97.02	89.925	213.404	289.114	393.432	1227.94	1682.97	2312.75
Iso	157	111.094	246.977	281.828	500.94	530.361	964.53	1327.65	1378.91	1795.6
Iso	143	112.812	185.945	290.412	290.887	244.898	619.115	671.301	616.7	1008	1228.8	1708.06
Iso	74	127.872	246.154	301.565	351.401	519.563	969.605	1034.16	1206.15	1604.74
Iso	52	147.214	270.612	369.569	380.013	444.202	831.744	1272.39	1763.58
Iso	80	184.013	185.13	340.722	524.745	826.793	1447.95	1700.33	2308.48
HRT	154	62.2997	71.024	106.781	117.303	135.947	163.868	155.585	189.726	139.438	236.737	393.777	674.193	975	1561.48
HRT	73	81.8882	107.851	129.971	98.1751	98.2308	88.884	182.861	276.305	421.795	886.2	1520.91
HRT	173	99.9272	107.958	149.773	89.5276	69.5888	89.2375	75	87.808	305.9	499.38	759.705	916.695	1029.03	1251.89	1659.63
HRT	121	103.23	204.001	243.445	208.43	167.791	120.507	200.781	238.797	157.073	253.5	443.112	444.836	844.075	829.335	1873.11
HRT	46	107.39	114.26	160.641	194.401	163.082	174.831	321.213	327.577	531.285	741.855	938.628	1148.32	1602.98
HRT	83	110.45	190.722	255.818	159.98	167.327	100.572	183.6	149.987	248.658	355.377	415.207	592.48	872.28	1500.27
HRT	181	129.712	392.906	477.572	184.795	302.46	300.56	216.714	357.358	342.316	859.872	862.8	997.078	1688.21
HRT	162	132.882	214.745	217.822	285.678	458.85	630.109	833.932	1250.46	1577.57	1786.53
HRT	166	161.18	243.776	287.744	159.875	178.227	171.322	209.7	161.831	158.708	219.468	318.042	416.785	680.491	903.122	1587.2
HRT	161	161.219	206.379	212.549	303.813	408.375	356.159	595.411	517.772	765.673	1082.17	1373.05	1921.86
HRT	169	167.478	146.698	216.628	319.064	341.69	689.289	758.808	1150.25	952.749	1944.9
αSIRPα	92	43.2847	157.916	236.044	418.803	860.5	1691.47	1907.93	2004.75
αSIRPα	33	43.9992	102.457	148.349	424.523	223.637	889.527	1091.18	900	1215.13	2079.82
αSIRPα	87	67.5	66.5249	174.348	245.009	488.033	755.355	2235.56	2074.12
αSIRPα	136	78.1202	104.183	107.916	184.172	217.186	456.181	397.436	458.218	632.287	1040.37	1407.58	2095.97
αSIRPα	123	84.8936	67.8283	76.7932	103.569	107.941	137.389	229.266	146.016	296.784	836.922	958.902	1631.55
αSIRPα	89	100.909	117.508	384.393	230.4	183.416	319.51	491.548	675.281	1095.69	998.488	1553.38
αSIRPα	129	110.109	76.9251	173.066	247.48	240.467	617.862	651.691	1270.5	2344.76
αSIRPα	41	110.415	124.301	148.708	364.154	306.985	759.264	1755.91	2004.75
αSIRPα	50	126.148	217.763	333.15	370.678	352.102	692.134	962.361	992.2	1424.7	2105.38
αSIRPα	78	187.379	309.934	328	425.68	440.963	619	934.56	825.22	1014.03	1337.63	2396.39
αSIRPα	133	247.08	551.368	654.444	966.011	1066.2	1453.94	1714.59	2217.74
αSIRPα+HRT	84	29.4912	57.36	53.1328	52.92	60.6528	66.8399	83.9831	91.8844	109.35	159.3	346.286	299.706	651.082	995.032	1186.91	2726.4
αSIRPα+HRT	120	30.4588	30.4338	31.9694	30.6965	53.428	13.5	8.788	4	13.5	4	7.8125	62.5	221.154	87.808	447.525	343	4	0	0	0	0
αSIRPα+HRT	75	57.771	52.9615	75.5995	91.5917	70.552	67.724	124.681	199.863	267.073	437.06	528.16	700.819	1009.89	1278.2	1868.58
αSIRPα+HRT	51	87.12	163.659	198.119	81.1547	66.9869	98.281	100.37	168.04	245.93	293.36	303.353	385.357	886.458	1043.8	2907.81
αSIRPα+HRT	142	71.7216	70.3836	79.21	147.392	99.2351	255.38	334.62	350.4	317.47	303.46	896.175	1090.4	1484.45	1714.45
αSIRPα+HRT	179	107.907	172.741	150.794	172.824	218.295	179.974	217.165	317.812	403.501	567	921.665	1293.56	2093.56
αSIRPα+HRT	62	110.622	87.7534	126.081	118.297	121.247	133.135	161.517	166.637	186.592	293.266	712.969	518.925	919.485	1122.4	1751.96
αSIRPα+HRT	53	161.517	188.343	195.519	201.105	259.2	242.979	349.122	389	511.305	522.35	905.942	897.257	1391.36	2616.6
αSIRPα+HRT	48	164.64	142.249	88	89.964	190.489	186.275	176.908	192.05	380.556	328.952	690.348	894.118	2203.01
αSIRPα+HRT	185	189.453	119.896	66.5307	125.769	77.8212	77.854	120.317	78.552	77.9239	167.552	227.619	214.74	502.922	681.956	1137.67	2704.79
PD-1+HRT	37	50.6622	221.316	231.163	198.132	247.609	235.191	207.199	204.597	302.797	325.587	453.022	1143.45	1553.21
PD-1+HRT	40	54.08	116.769	265.934	144.25	114.625	99.311	74.36	50.625	37.044	94.64	204.81	285.675	632.302	0	0	0	0	0	0	0	0
PD-1+HRT	174	71.9156	74.3763	88.4118	92.8731	103.895	199.827	145.132	39.7535	75.712	380.48	154.596	292.16	171.024	0	0	0	0	0	0	0	0
PD-1+HRT	98	83.5175	72.0624	79.6703	86.1916	46.8788	48.4555	31.4345	38.9272	23.328	193.505	189	325.494	187.058	0	0	0	0	0	0	0	0
PD-1+HRT	106	92.0668	125.727	133.439	87.4066	82.5573	118.687	63.48	105.106	113.702	127.5	148.838	269.908	251.032	0	0	0	0	0	0	0	0
PD-1+HRT	150	95.2367	153.397	109.691	75.8661	37.8776	58.4889	103.304	57.6	74.4385	173.777	193.548	310.717	217.907	0	0	0	0	0	0	0	0
PD-1+HRT	141	106.858	72.4311	84.5466	100.44	94.8594	130.794	111.328	77.6144	19.0765	134.56	257.25	521.598	334.404	0	0	0	0	0	0	0	0
PD-1+HRT	125	110.451	147.567	144.354	101.25	47.838	44.2368	54.15	46.656	54.4	64.827	165.002	368.794	395.686	0	0	0	0	0	0	0	0
PD-1+HRT	156	124.686	277.34	244.413	227.746	249.486	345.938	437.216	428.761	501.819	793.262	1032.87	1147.5	1296.67	1242.54	1905.33
PD-1+HRT	168	132.908	126.508	206.976	138.437	194.486	228.882	152.991	330.823	484.843	626.362	585.766	1167.51	960.166	1800.7
PD-1+HRT	137	165.751	125.16	140.253	120.814	127.615	178.88	108.679	137.107	171.5	292.494	334.879	349.045	561.121	864	1313.98	2374.4
αSIRPα+HRT+αPD-1	49	43.35	57.8665	34.7416	13.5	6.0835	0	0	0	0	0	0	0	0	0	0	0	0	0	0	0	0
αSIRPα+HRT+αPD-1	115	44.506	27.599	25.6689	21.3125	12.788	0	0	0	0	0	0	0	0	0	0	0	0	0	0	0	0
αSIRPα+HRT+αPD-1	58	58.3511	68.5675	56.7217	45.876	0	0	0	0	0	0	0	0	0	0	0	0	0	0	0	0	0
αSIRPα+HRT+αPD-1	63	79.3152	38.113	35.2016	27.3325	0	0	0	0	0	0	0	0	0	0	0	0	0	0	0	0	0
αSIRPα+HRT+αPD-1	144	84.857	79.0712	87	68.0873	38.6142	9.8415	4	4	4	0	0	0	0	0	0	0	0	0	0	0	0
αSIRPα+HRT+αPD-1	118	97.2699	53.2446	43.5335	36	14.8955	0	0	0	0	0	0	0	0	0	0	0	0	0	0	0	0
αSIRPα+HRT+αPD-1	149	109.901	104.53	70.2128	43.9826	17.8965	4	4	0	0	0	0	0	0	0	0	0	0	0	0	0	0
αSIRPα+HRT+αPD-1	184	111.92	93.4962	90.9754	27.1616	10.8651	9.8415	4	7.8125	0	0	0	0	0	0	0	0	0	0	0	0	0
αSIRPα+HRT+αPD-1	100	117.053	61.9789	76.1129	22.9029	0	0	0	0	0	0	0	0	0	0	0	0	0	0	0	0	0
αSIRPα+HRT+αPD-1	57	153.141	77.9935	65.0679	48.5429	15.154	0	0	0	0	0	0	0	0	0	0	0	0	0	0	0	0
αSIRPα+PD-1	110	60.2484	163.724	191.085	267.229	396.652	214.535	317.112	387.088	347.462	550.928	1255.98	1340.42	1479.25	1686.45
αSIRPα+PD-1	61	69.595	203.752	178.141	232.056	202.343	266.669	115.165	140.4	0	0	0	0	0	0	0	0	0	0	0	0	0
αSIRPα+PD-1	109	82.3507	221.714	204.546	210.427	208.936	163.37	117.824	383.465	260.98	525.191	398.82	617.035	1036.34	395.465	0	0	0	0	0	0	0
αSIRPα+PD-1	135	107.767	193.794	223.685	541.735	241.834	308.453	348.934	349.83	554.833	1055.12	741.224	1065.61	1311.84	1557.64
αSIRPα+PD-1	54	124.114	296.014	252.933	249.515	304.224	178.695	353.379	380.115	508.651	611.568	1049.27	1154.75	1214.57	1959.22
αSIRPα+PD-1	42	130.005	315.841	332.418	423.107	446.136	559.231	916.868	1090.02	1240.8	1870.23	2123.95
αSIRPα+PD-1	56	132.154	205.096	265.439	274.18	334.162	346.56	685.5	957.95	1164.96	1403.07	2036.94
αSIRPα+PD-1	71	152.6	274.661	333.134	343.261	440.567	392.235	935.189	1044.28	987.872	1465.71	1539.99
αSIRPα+PD-1	130	166.161	131.742	120.647	67.3728	96.5545	347.23	0	0	0	0	0	0	0	0	0	0	0	0	0	0	0
αSIRPα+PD-1	152	171.716	452.25	418.86	462.65	730.235	677.821	1017.01	1236.4	1858.06	1852.88	2639.54
αSIRPα+PD-1	180	182.826	442.929	361.839	343.506	245.321	175.281	314.156	275.27	221.41	598.713	582.135	1144.42	1271.95	1864.49
αSIRPα+PD-1	44	223.27	400.698	389.953	294.576	268.684	97.75	113.849	350.432	269.5	0	0	0	0	0	0	0	0	0	0	0	0

## Sheet: Figure 5_H
Group	Number	Volume-Day 8	Volume-Day 10	12	14	16	18	20	23	26	29	33	35	42	49
Control	23	111.2	239.591	306.252	493.979	540.08	674.093	974.787	1626.09
Control	24	144.2	222.47	299.829	372.44	385.054	484.969	621.752	1121.62	1549.14
Control	26	210	214.018	334.86	415.634	716.797	1256.53	1863.47
Control	28	114.696	166.549	220.92	246.989	251.997	330.383	599.897	980.657	1661.64
Control	29	136	282.614	400.76	587.909	591.68	607.636	927.263	1689.93
Control	30	278	433.475	662.08	1304.8	1790.18
Control	31	239.04	326.52	389.437	538.045	805.324	1212.24	2336.92
Control	32	179.908	309.878	446.9	534.219	542.219	656.2	785.607	1336.95	2068.39
αSIRPα+HRT+αPD-1	49	0	0	0	0	0	0	0	0	0	0	0	0	0	0
αSIRPα+HRT+αPD-1	115	0	0	0	0	0	0	0	0	0	0	0	0	0	0
αSIRPα+HRT+αPD-1	58	0	0	0	0	0	0	0	0	0	0	0	0	0	0
αSIRPα+HRT+αPD-1	63	0	0	0	0	0	0	0	0	0	0	0	0	0	0
αSIRPα+HRT+αPD-1	144	0	0	0	0	0	0	0	0	0	0	0	0	0	0
αSIRPα+HRT+αPD-1	118	0	0	0	0	0	0	0	0	0	0	0	0	0	0
αSIRPα+HRT+αPD-1	149	0	0	0	0	0	0	0	0	0	0	0	0	0	0
αSIRPα+HRT+αPD-1	184	0	0	0	0	0	0	0	0	0	0	0	0	0	0
αSIRPα+HRT+αPD-1	100	0	0	0	0	0	0	0	0	0	0	0	0	0	0
αSIRPα+HRT+αPD-1	57	0	0	0	0	0	0	0	0	0	0	0	0	0	0

## Sheet: Fig S1 Irradiated tumor
Group	Volume-Day 0	Volume-Day 10	12	14	16	18	20	22	24	26	28
Control	0	88.45	113.3	228.92	385.37	593.25	552.25	532.48	673.34	438.4	755
Control	0	295.3	415.28	632.65	786.92	952.34	1015.14	1209.6	1370.97	1495.65	2088.97
Control	0	240.34	503.76	337.46	649.32	740.32	949.79	1289.38	1229.75	1766.25
Control	0	112.64	209.88	364.73	748.3	688.46	921.98	1199.9	1339.6	1623.2
Control	0	137.52	333.33	298.37	300.84	463.2	864.11	1310.79	1479.74	1879.98
Control	0	129.04	307.28	439.28	446.3	686.34	791.41	1104.84	1304.24	1595.37
Control	0	58.36	178.29	239.2	502.4	553.85	685.3	833.48	906.8	892.25	1349.34
Control	0	253.83	359.37	532.82	639.2	577.65	749.2	948.32	1043.84	1384.99	1643.72
HRT	0	84.2	142.14	310.83	243.65	228.5	332.48	421.94	402.69	549.2	625
HRT	0	179.23	243.01	232.71	269.92	325.34	280.8	330.48	397.24	408.73	574.27
HRT	0	222.3	309.2	334.81	355	483.2	425.25	534.82	941.92	1073.28	1183
HRT	0	303.21	743.16	351.74	287.51	305.37	448.72	686.45	853.05	863.92	1435.83
HRT	0	111.02	380.8	326.7	442.79	300.82	596.54	506.27	585.22	639.3	676.26
HRT	0	98.73	263.4	440.66	460	678.75	771.2	668.68	615	634.83	719.1
HRT	0	175.25	387.38	842.25	728.75	794.3	880	1007.29	1250	1178.34	1312.5
HRT	0	83.58	177.32	156.83	264.89	240.85	288.63	341.27	507.34	485.69	588.37
αSIRPα	0	195.3	252.28	365.32	689.27	852.34	1115.14	1109.6	1270.97	1495.65
αSIRPα	0	140.34	303.76	346.78	493.26	840.32	1249.79	1189.38	1372.95	1766.25
αSIRPα	0	229.04	287.04	439.28	463.28	668.33	891.41	1401.84	1304.24	1595.37
αSIRPα	0	158.36	194.23	239.2	428.03	643.85	765.3	1033.48	906.8	892.25	1284.96
αSIRPα	0	140.34	359.28	337.46	743.32	683.76	642.79	1429.38	1629.75	1766.25
αSIRPα	0	58.32	228.38	288.03	352.73	557.87	840.57	836.69	1014.3	1349.23	1693
αSIRPα	0	99.37	394.2	532.85	500.96	743.58	943.72	1173.2	1483.2	1749.76
αSIRPα	0	103.2	284.69	302.1	467.34	723.62	1032.54	1207.43	1572.3	1786.11
αSIRPα+HRT	0	58.43	101.84	116.8	119.16	133.04	150.38	126.2	97.556	131.07	145.93
αSIRPα+HRT	0	207.34	357.27	289.38	343.67	490.25	538.27	444.84	384	425.6	565.93
αSIRPα+HRT	0	89.02	110.73	146.11	122.75	88.4	62.5	66.03	51.9115	92.6	98.02
αSIRPα+HRT	0	145	253.29	226.25	127.8	157.94	144	163.9	250.381	253.78	333.52
αSIRPα+HRT	0	127.34	261.12	287.47	523.45	390.41	158.44	149.23	128.993	137.31	187.76
αSIRPα+HRT	0	182.12	213.94	204.08	257.25	289.65	213.15	225.62	200.9	331.33	405.52
αSIRPα+HRT	0	256.3	635.09	330.1	174.71	200.04	237.63	240.93	286.562	294.77	386.21
αSIRPα+HRT	0	103.76	195.78	174.58	255.32	278.69	263.2	336.94	432.6	305.3	533.94

## Sheet: Fig S1 Abscopal
Group	Volume-Day 0	Volume-Day 10	12	14	16	18	20	22	24	26	28
Control	0	51.9	108.73	124.48	182.63	220.5	272.16	322.45	451.25	663.83
Control	0	20.25	89.26	138.38	133.92	253.92	474.4	516.3	878.47	1167.41
Control	0	51.84	87.34	82.6	178.29	261.25	228.267	843.99	1065.27	1159.03
Control	0	82.25	82.25	125.44	93.2	289.13	244.688	169	255.94	362.92
Control	0	73.31	100.62	117.29	156.2	144.15	288.99	268.58	417.5	573.29
Control	0	84.36	131.28	193.86	182.3	196.52	365.117	474.44	636.54	771.29
Control	0	63.5	70.82	102.93	126.3	179.23	245.32	349.03	582.1	842.46
Control	0	73.2	132.1	196.53	173.4	241.92	301.23	463.2	624.14	789.84
HRT	0	64.57	105.3	172.8	232.88	209.09	180.59	166.887	304.2	409.75	563.2
HRT	0	87.74	143.25	163.72	178.32	148.84	146.07	133.062	273.78	365.02	478.53
HRT	0	63.5	95.3	108	103.24	142.23	257.37	200.376	295.25	402.83	602.39
HRT	0	65.39	68.67	68.67	68.67	67.84	62.5	283.188	341.17	390.51	478.84
HRT	0	93.5	74.35	87.81	87.81	86.25	108	247.798	428.69	621.66	871.97
HRT	0	45.33	55.41	100.59	84.67	114.95	254.71	275.05	317.61	350.83	446.03
HRT	0	39.75	21.44	21.44	21.44	55.3	137.31	183.188	196.46	223.34	243.1
HRT	0	63.5	77.54	129.02	95.34	180.82	170.74	241.82	257.3	314.2	339.76
αSIRPα	0	32	106.2	192.17	100.73	151.44	388.98	468.58	567.5	593.32
αSIRPα	0	56.3	87.02	132.91	137.23	197.32	295.32	359.03	502.1	724.82
αSIRPα	0	83.64	128.31	163.98	138.24	165.83	355.34	498.77	649.2	809.21
αSIRPα	0	91.5	130.87	148.42	163.2	229.43	280.67	422.54	551.25	638.82
αSIRPα	0	78.23	113.21	136.59	134.92	263.55	364.44	463.2	641.23	789.84
αSIRPα	0	62.5	62.5	62.5	100.62	173.33	246.98	438.2	781.01	722.83
αSIRPα	0	62.5	62.5	120.66	133.56	185.93	335.54	402.1	790.56	882.93
αSIRPα	0	32	88.92	88.92	119.58	301.48	447.4	536.01	887.26	967.41
αSIRPα+HRT	0	48.6	75.4	115.72	120.63	115.35	194.74	138.915	162.5	237.2	312.37
αSIRPα+HRT	0	39.75	37.04	37.04	51.91	51.91	67.5	62.5	117	378.97	489.64
αSIRPα+HRT	0	32	32	37.04	65	65	45.56	74.36	94.08	134.29	179.76
αSIRPα+HRT	0	73.01	73.01	78.42	83.2	32	83.2	170.582	194.51	249.2	317.28
αSIRPα+HRT	0	32	32	27.44	100.93	117.8	108	143.36	200.9	178.92	248.43
αSIRPα+HRT	0	32	32	51.91	21.44	21.44	13.5	13.5	13.5	13.5	13.5
αSIRPα+HRT	0	62.5	62.5	86.04	100.53	184.46	190.87	150.944	145.69	182.92	237.69
αSIRPα+HRT	0	75.23	75.23	63.28	86.28	110.23	223.2	173.29	240.75	177.2	279.72
